# Supplementary material for: Biobased Elastomer Nanofibers Guide Light‐Controlled Human‐iPSC‐Derived Skeletal Myofibers
Source: Adv Mater. 2022 Mar 31;34(18):2110441. doi: 10.1002/adma.202110441 (PMC9131876; doi:10.1002/adma.202110441)
Supplement: Supplementary file 4 — Supplemental Table 4 [file ADMA-34-0-s003.xlsx]

## Sheet: List of Figures
Figure Number	Description
Figure 2d	Distribution of diameters measured from scanning electron microscopy (SEM) images for random and aligned nanofibers.
Figure 2e	Frequency distribution of Fast Fourier Transform (FFT) nanofiber directionality values.
Figure 2j	Elastic modulus of P(EDS)UU-POSS sheet, random and aligned nanofibers for a range of strain groups.
Figure 2k	Tensile strength, toughness modulus and strain at breakpoint for P(EDS)UU-POSS sheet, random and aligned nanofibers
Figure 3g	Fusion Index of C2C12 myoblasts grown on a glass coverlsip and on coverslips coated with random and aligned nanofibers.
Figure 3h	Maturation Index of C2C12 myoblasts grown on a glass coverslip and on coverslips coated with random and aligned nanofibers.
Figure 6e	Contraction velocity of human iPSC-derived myofibers grown on suspended nanofibers vs control (TC plastic)
Figure 6f, h and S8	Comparison of specific force, power density and stress calculated from PIV myofiber contraction velocities on SNFs and plastic control wells.
Figure S3	Live/Dead Quantification of C2C12 myoblasts grown on a glass coverlsip and on coverslips coated with random and aligned nanofibers
Figure S4	Prestoblue assay - quantification of metabolic activity of C2C12 myoblasts grown on a glass coverlsip and on coverslips coated with random and aligned nanofibers

## Sheet: Figure 2d
Distribution of diameters measured from scanning electron microscopy (SEM) images of random and aligned nanofibers.
Data Analyzed	Significant?	P Value	Test
Aligned vs. Random	Yes	<0.0001	Parametric, Two tailed, unpaired t-test
Descriptive Statistics
	Aligned	Random
Mean	253.7	332.4
Std. Deviation	103.6	116.1
Std. Error of Mean	6.921	13.78
Number of values	224	220
n = 7, where n is the average of 3 fields of view (FOV) from a single nanofiber coated coverslip (spinning time 5 minutes)

## Sheet: Figure 2e
Frequency distribution of Fast Fourier Transform (FFT) nanofiber directionality values.
Test performed	Gaussian Fit
Best-fit values
	Random	Aligned
Amplitude	0.0115	0.1427
Mean	1.23	-2.604
SD	199.3	4.445
Number of values	90	90
Goodness of Fit	Random	Aligned
R squared	0.002672	0.9711
Post-hoc test
Data Analyzed	Significant?	P Value	Test
Aligned vs. Random	Yes	<0.0001	Two tailed, unpaired t-test with Welsh's correction (for non-equal SDs)
n = 5, where n is the average of 3 fields of view (FOV) from a single nanofiber coated coverslip (spinning time 5 minutes)

## Sheet: Figure 2j
Elastic Modulus, E		Strain Group (%)
		0-20		20-50		50-150		150-250		2.5
		Significant?	Adjusted P Value	Significant?	Adjusted P Value	Significant?	Adjusted P Value	Significant?	Adjusted P Value	Significant?	Adjusted P Value
Aligned Nanofibers vs. Random Nanofibers		Yes	0.0488	Yes	0.0004	Yes	<0.0001	No	0.8687	No	0.0919
Aligned Nanofibers vs. Sheet		Yes	<0.0001	Yes	<0.0001	Yes	0.0023	No	0.186	Yes	0.0154
Random Nanofibers vs. Sheet		Yes	<0.0001	Yes	0.0002	Yes	0.0002	No	0.4354	No	0.6773
All tests: One-way ANOVA + Post-hoc Tukey's multiple comparisons test, alpha = 0.05
n=6, where each n is a seperate synthesised electrospun nanofiber or cast sheet.

## Sheet: Figure 2k
Tensile Strength		Significant?	Adjusted P Value	Statistical Test
	Aligned Nanofibers vs. Random Nanofibers	Yes	0.0428	One-way ANOVA + Post-hoc Tukey's multiple comparisons test, alpha = 0.05
	Aligned Nanofibers vs. Sheet	Yes	<0.0001	One-way ANOVA + Post-hoc Tukey's multiple comparisons test, alpha = 0.05
	Random Nanofibers vs. Sheet	Yes	<0.0001	One-way ANOVA + Post-hoc Tukey's multiple comparisons test, alpha = 0.05
Strain at Break
	Aligned Nanofibers vs. Random Nanofibers	Yes	0.0272	One-way ANOVA + Post-hoc Tukey's multiple comparisons test, alpha = 0.05
	Aligned Nanofibers vs. Sheet	Yes	<0.0001	One-way ANOVA + Post-hoc Tukey's multiple comparisons test, alpha = 0.05
	Random Nanofibers vs. Sheet	Yes	<0.0001	One-way ANOVA + Post-hoc Tukey's multiple comparisons test, alpha = 0.05
Toughness
	Aligned Nanofibers vs. Random Nanofibers	No	0.7069	One-way ANOVA + Post-hoc Tukey's multiple comparisons test, alpha = 0.05
	Aligned Nanofibers vs. Sheet	Yes	<0.0001	One-way ANOVA + Post-hoc Tukey's multiple comparisons test, alpha = 0.05
	Random Nanofibers vs. Sheet	Yes	<0.0001	One-way ANOVA + Post-hoc Tukey's multiple comparisons test, alpha = 0.05
n=6, where each n is a seperate synthesised electrospun nanofiber or cast sheet.

## Sheet: Figure 3g
Fusion Index
	Significant?	Adjusted P Value	Test
Control vs. Random Nanofibers	Yes	0.0025	One-way ANOVA + Post-hoc Tukey's multiple comparisons test, alpha = 0.05
Control vs. Aligned Nanofibers	Yes	<0.0001	One-way ANOVA + Post-hoc Tukey's multiple comparisons test, alpha = 0.05
Random vs. Aligned Nanofibers	Yes	0.0008	One-way ANOVA + Post-hoc Tukey's multiple comparisons test, alpha = 0.05
n = 9, where n is 1 well, 3 independent cultures.

## Sheet: Figure 3h
Maturation Index
	Significant?	Adjusted P Value	Test
Control vs. Random Nanofibers	Yes	0.0043	One-way ANOVA + Post-hoc Tukey's multiple comparisons test, alpha = 0.05
Control vs. Aligned Nanofibers	Yes	<0.0001	One-way ANOVA + Post-hoc Tukey's multiple comparisons test, alpha = 0.05
Random vs. Aligned Nanofibers	Yes	<0.0001	One-way ANOVA + Post-hoc Tukey's multiple comparisons test, alpha = 0.05
n = 9, where n is 1 well, 3 independent cultures.

## Sheet: Figure 6e
Contraction velocity of human iPSC-derived myofibers grown on suspended nanofibers vs control (TC plastic)
Day (Control vs. SNFs)	Significant?	Adjusted P Value	Test
8	No	0.678891	Multiple t-tests, alpha = 0.05
9	No	0.48784	Multiple t-tests, alpha = 0.05
10	No	0.821985	Multiple t-tests, alpha = 0.05
11	No	0.646031	Multiple t-tests, alpha = 0.05
12	No	0.154267	Multiple t-tests, alpha = 0.05
14	Yes	0.0046405	Multiple t-tests, alpha = 0.05
17	Yes	0.0227369	Multiple t-tests, alpha = 0.05
20	Yes	9.64e-05	Multiple t-tests, alpha = 0.05
n = 10, where n is a single well, 3 independent cultures.

## Sheet: Figure 6f,g and S8
Comparison of specific force, power density and stress calculated from PIV myofiber contraction velocities on SNFs and plastic control wells. (Day 20)
Data Analyzed (Control vs SNFs (hybrid))	Significant?	P Value	Test
Specific Force (X Vector)	Yes	0.0001	Unpaired t-test, alpha = 0.05
Specific Force (Y Vector)	No	0.2692	Unpaired t-test, alpha = 0.05
Specific Force (Magnitude)	Yes	0.0034	Unpaired t-test, alpha = 0.05
Stress (X Vector)	Yes	0.0001	Unpaired t-test, alpha = 0.05
Stress (Y Vector)	No	0.2692	Unpaired t-test, alpha = 0.05
Stress (Magnitude)	Yes	0.0034	Unpaired t-test, alpha = 0.05
Power Density (Magnitude)	Yes	0.004	Unpaired t-test, alpha = 0.05
Data Analyzed (Control vs SNFs (myofibers only))	Significant?	P Value	Test
Power Density (Magnitude)	Yes	0.0033	Unpaired t-test, alpha = 0.05
n = 10, where n is a single well, 3 independent cultures.

## Sheet: Figure S3
Live/Dead Assay
Tukey's multiple comparison - between groups
	Day 1		Day 5		Day 10
	Significant?	Adjusted P Value	Significant?	Adjusted P Value	Significant?	Adjusted P Value
Control vs. Random	No	0.2442	No	0.2771	No	0.3507	2-way ANOVA + Post-hoc Tukey multiple comparisons, alpha = 0.05
Control vs. Aligned	No	0.2848	No	0.6718	No	0.3495	2-way ANOVA + Post-hoc Tukey multiple comparisons, alpha = 0.05
Random vs. Aligned	No	0.9914	No	0.6439	No	0.9931	2-way ANOVA + Post-hoc Tukey multiple comparisons, alpha = 0.05
Tukey's multiple comparison - within group
	Control		Random		Aligned
	Significant?	Adjusted P Value	Significant?	Adjusted P Value	Significant?	Adjusted P Value
Day 1 vs. Day 5	No	0.3285	No	0.9946	No	0.995	2-way ANOVA + Post-hoc Tukey multiple comparisons, alpha = 0.05
Day 1 vs. Day 10	No	0.7015	No	0.7352	No	0.9578	2-way ANOVA + Post-hoc Tukey multiple comparisons, alpha = 0.05
Day 5 vs. Day 10	No	0.7334	No	0.7612	No	0.9086	2-way ANOVA + Post-hoc Tukey multiple comparisons, alpha = 0.05
n = 8, where each n is a single well, 3 independent experiments

[truncated: 1 more sheets: Figure S4]
